# Supplementary material for: People and Plants in Nunatsiavut (Labrador, Canada): Examining Plants as a Foundational Aspect of Culture in the Subarctic
Source: Econ Bot. 2021 Nov 1;75(3-4):287–301. doi: 10.1007/s12231-021-09530-7 (PMC8888477; doi:10.1007/s12231-021-09530-7)
Supplement: Supplementary file 1 — Supplementary file1 (XLSX 30 kb) [file 12231_2021_9530_MOESM1_ESM.xlsx]

## Sheet: pv-hd-rgl
community	taxon	reported.in	family	grade	edible	medicine	fire	design	garden	games	avoid	decorate	miscell	growthform	leaf	stem	fruit	flower	all	roots	sap	bark	wood
hopedale	Abies.balsamea	all	Pinaceae	vascular		1						1		tree	1	1					1
hopedale	Abies.balsamea	all	Pinaceae	vascular			1							tree									1
hopedale	Abies.balsamea	all	Pinaceae	vascular		1								tree							1
hopedale	Abies.balsamea	all	Pinaceae	vascular					1					tree					1
postville	Abies.balsamea	all	Pinaceae	vascular		1								tree							1
postville	Abies.balsamea	all	Pinaceae	vascular		1	1							tree							1		1
postville	Abies.balsamea	all	Pinaceae	vascular		1								tree							1
rigolet	Abies.balsamea	all	Pinaceae	vascular	1	1								tree	1	1					1
rigolet	Abies.balsamea	all	Pinaceae	vascular		1							1	tree	1	1					1
rigolet	Abies.balsamea	all	Pinaceae	vascular		1								tree	1	1
rigolet	Abies.balsamea	all	Pinaceae	vascular		1								tree							1
rigolet	Abies.balsamea	all	Pinaceae	vascular		1								tree							1
rigolet	Abies.balsamea	all	Pinaceae	vascular		1		1						tree						1	1		1
hopedale	Achillea.millefolium	hd.rgl	Asteraceae	vascular							1			herb					1
rigolet	Achillea.millefolium	hd.rgl	Asteraceae	vascular		1								herb					1
rigolet	Alectoria.spp	rgl	Parmeliaceae	lichen			1			1			1	lichen					1
hopedale	Allium.schoenoprasum	all	Amaryllidaceae	vascular	1				1					herb	1
hopedale	Allium.schoenoprasum	all	Amaryllidaceae	vascular	1				1					herb	1
hopedale	Allium.schoenoprasum	all	Amaryllidaceae	vascular	1				1					herb	1
hopedale	Allium.schoenoprasum	all	Amaryllidaceae	vascular	1				1					herb	1
postville	Allium.schoenoprasum	all	Amaryllidaceae	vascular	1				1					herb	1
rigolet	Allium.schoenoprasum	all	Amaryllidaceae	vascular	1				1					herb	1
rigolet	Allium.schoenoprasum	all	Amaryllidaceae	vascular	1				1					herb	1
rigolet	Allium.schoenoprasum	all	Amaryllidaceae	vascular	1				1					herb	1
hopedale	Alnus.alnobetula.crispa	hd	Betulaceae	vascular							1			shrub					1
hopedale	Alnus.alnobetula.crispa	hd	Betulaceae	vascular							1			shrub					1
hopedale	Alnus.alnobetula.crispa	hd	Betulaceae	vascular									1	shrub					1
hopedale	Alnus.alnobetula.crispa	hd	Betulaceae	vascular							1			shrub					1
hopedale	Alnus.alnobetula.crispa	hd	Betulaceae	vascular	1									shrub	1
hopedale	Alnus.alnobetula.crispa	hd	Betulaceae	vascular							1			shrub					1
postville	Amelanchier.bartramiana	pv.rgl	Rosaceae	vascular					1					shrub					1
rigolet	Amelanchier.bartramiana	pv.rgl	Rosaceae	vascular	1									shrub			1
rigolet	Amelanchier.bartramiana	pv.rgl	Rosaceae	vascular	1								1	shrub			1
rigolet	Amelanchier.bartramiana	pv.rgl	Rosaceae	vascular	1									shrub			1
rigolet	Amelanchier.bartramiana	pv.rgl	Rosaceae	vascular							1			shrub			1
hopedale	Angelica.atropurpurea	all	Apiaceae	vascular							1			herb					1
postville	Angelica.atropurpurea	all	Apiaceae	vascular							1			herb					1
postville	Angelica.atropurpurea	all	Apiaceae	vascular							1			herb					1
postville	Angelica.atropurpurea	all	Apiaceae	vascular							1			herb					1
rigolet	Angelica.atropurpurea	all	Apiaceae	vascular			1			1	1			herb		1
rigolet	Angelica.atropurpurea	all	Apiaceae	vascular			1				1			herb		1			1
rigolet	Angelica.atropurpurea	all	Apiaceae	vascular							1			herb					1
hopedale	Aquilegia.vulgaris	hd	Ranunculaceae	vascular					1					herb				1
hopedale	Arctous.alpina	all	Ericaceae	vascular							1			shrub			1
hopedale	Arctous.alpina	all	Ericaceae	vascular							1			shrub			1
hopedale	Arctous.alpina	all	Ericaceae	vascular							1			shrub			1
hopedale	Arctous.alpina	all	Ericaceae	vascular							1			shrub			1
hopedale	Arctous.alpina	all	Ericaceae	vascular							1			shrub			1
hopedale	Arctous.alpina	all	Ericaceae	vascular							1			shrub			1
hopedale	Arctous.alpina	all	Ericaceae	vascular							1			shrub					1
hopedale	Arctous.alpina	all	Ericaceae	vascular							1			shrub			1
hopedale	Arctous.alpina	all	Ericaceae	vascular							1			shrub			1
hopedale	Arctous.alpina	all	Ericaceae	vascular							1			shrub			1
postville	Arctous.alpina	all	Ericaceae	vascular							1			shrub			1
postville	Arctous.alpina	all	Ericaceae	vascular							1			shrub			1
rigolet	Arctous.alpina	all	Ericaceae	vascular							1			shrub			1
rigolet	Arctous.alpina	all	Ericaceae	vascular							1			shrub					1
rigolet	Arctous.alpina	all	Ericaceae	vascular							1			shrub					1
rigolet	Arctous.alpina	all	Ericaceae	vascular							1			shrub			1
hopedale	Vicia.cracca	all	Fabaceae	vascular							1			herb
hopedale	Vicia.cracca	all	Fabaceae	vascular							1			herb
postville	Vicia.cracca	all	Fabaceae	vascular							1			herb					1
postville	Vicia.cracca	all	Fabaceae	vascular							1			herb					1
rigolet	Vicia.cracca	all	Fabaceae	vascular							1			herb
hopedale	Basidiomycota	all		fungus							1			fungus					1
postville	Basidiomycota	all		fungus				1						fungus					1
postville	Basidiomycota	all		fungus							1			fungus					1
postville	Basidiomycota	all		fungus							1			fungus					1
rigolet	Basidiomycota	all		fungus	1						1			fungus					1
rigolet	Basidiomycota	all		fungus		1								fungus					1
rigolet	Basidiomycota	all		fungus							1			fungus					1
rigolet	Basidiomycota	all		fungus	1									fungus					1
hopedale	Betula.spp	all	Betulaceae	vascular	1		1							tree									1
hopedale	Betula.spp	all	Betulaceae	vascular			1				1			tree									1
hopedale	Betula.spp	all	Betulaceae	vascular					1					tree					1
hopedale	Betula.spp	all	Betulaceae	vascular					1					tree					1
postville	Betula.spp	all	Betulaceae	vascular			1		1					tree					1				1
postville	Betula.spp	all	Betulaceae	vascular				1						tree								1
postville	Betula.spp	all	Betulaceae	vascular	1		1		1					tree					1				1
postville	Betula.spp	all	Betulaceae	vascular	1		1							tree									1
postville	Betula.spp	all	Betulaceae	vascular							1			tree					1
postville	Betula.spp	all	Betulaceae	vascular				1						tree								1
postville	Betula.spp	all	Betulaceae	vascular			1	1						tree									1
rigolet	Betula.spp	all	Betulaceae	vascular			1	1						tree								1
rigolet	Betula.spp	all	Betulaceae	vascular				1						tree									1
rigolet	Betula.spp	all	Betulaceae	vascular				1						tree									1
rigolet	Betula.spp	all	Betulaceae	vascular				1						tree									1
hopedale	Brush.fc	hd									1								1
postville	Bryophyta	pv.rgl		nonvascular				1						bryophyte					1
rigolet	Bryophyta	pv.rgl		nonvascular				1						bryophyte					1
rigolet	Bryophyta	pv.rgl		nonvascular		1								bryophyte					1
rigolet	Bryophyta	pv.rgl		nonvascular				1						bryophyte					1
hopedale	Campanula.spp	hd	Campanulaceae	vascular					1					herb				1
hopedale	Chamaenerion.angustifolium	all	Onagraceae	vascular								1		herb				1
postville	Chamaenerion.angustifolium	all	Onagraceae	vascular							1			herb					1
postville	Chamaenerion.angustifolium	all	Onagraceae	vascular								1		herb				1
rigolet	Chamaenerion.angustifolium	all	Onagraceae	vascular						1				herb					1
rigolet	Chamaenerion.angustifolium	all	Onagraceae	vascular									1	herb				1
rigolet	Chamaenerion.angustifolium	all	Onagraceae	vascular									1	herb				1
rigolet	Chlorophyta	rgl		algae	1									algae					1
hopedale	Cladonia.spp	hd.rgl	Cladoniaceae	lichen				1						lichen					1
hopedale	Cladonia.spp	hd.rgl	Cladoniaceae	lichen									1	lichen					1
rigolet	Cladonia.spp	hd.rgl	Cladoniaceae	lichen		1								lichen					1
rigolet	Cladonia.spp	hd.rgl	Cladoniaceae	lichen									1	lichen					1
hopedale	Cornus.spp	all	Cornaceae	vascular	1					1				herb	1		1
hopedale	Cornus.spp	all	Cornaceae	vascular							1			herb			1
postville	Cornus.spp	all	Cornaceae	vascular						1				herb			1
rigolet	Cornus.spp	all	Cornaceae	vascular	1					1				herb			1
rigolet	Cornus.spp	all	Cornaceae	vascular	1						1			herb			1
hopedale	Delphinium.spp	pv.hd	Ranunculaceae	vascular					1					herb				1
hopedale	Delphinium.spp	pv.hd	Ranunculaceae	vascular								1		herb				1
postville	Delphinium.spp	pv.hd	Ranunculaceae	vascular					1					herb				1
postville	Delphinium.spp	pv.hd	Ranunculaceae	vascular					1					herb				1
postville	Delphinium.spp	pv.hd	Ranunculaceae	vascular					1					herb				1
postville	Delphinium.spp	pv.hd	Ranunculaceae	vascular					1					herb				1
postville	Delphinium.spp	pv.hd	Ranunculaceae	vascular								1		herb				1
postville	Delphinium.spp	pv.hd	Ranunculaceae	vascular					1			1		herb				1
hopedale	Empetrum.nigrum	all	Ericaceae	vascular	1									shrub			1
hopedale	Empetrum.nigrum	all	Ericaceae	vascular	1		1							shrub			1		1
hopedale	Empetrum.nigrum	all	Ericaceae	vascular	1		1							shrub			1		1
hopedale	Empetrum.nigrum	all	Ericaceae	vascular	1		1							shrub			1		1
hopedale	Empetrum.nigrum	all	Ericaceae	vascular	1									shrub			1
hopedale	Empetrum.nigrum	all	Ericaceae	vascular	1		1							shrub			1		1
hopedale	Empetrum.nigrum	all	Ericaceae	vascular	1									shrub			1
hopedale	Empetrum.nigrum	all	Ericaceae	vascular	1									shrub			1
hopedale	Empetrum.nigrum	all	Ericaceae	vascular	1									shrub			1
hopedale	Empetrum.nigrum	all	Ericaceae	vascular	1									shrub			1
hopedale	Empetrum.nigrum	all	Ericaceae	vascular	1									shrub			1
hopedale	Empetrum.nigrum	all	Ericaceae	vascular	1		1							shrub					1
hopedale	Empetrum.nigrum	all	Ericaceae	vascular	1		1							shrub			1		1
hopedale	Empetrum.nigrum	all	Ericaceae	vascular	1									shurb			1
hopedale	Empetrum.nigrum	all	Ericaceae	vascular	1									shrub			1
postville	Empetrum.nigrum	all	Ericaceae	vascular	1		1							shrub			1		1
postville	Empetrum.nigrum	all	Ericaceae	vascular	1									shrub			1		1
postville	Empetrum.nigrum	all	Ericaceae	vascular	1		1						1	shrub			1		1
postville	Empetrum.nigrum	all	Ericaceae	vascular	1		1							shrub			1		1
postville	Empetrum.nigrum	all	Ericaceae	vascular	1		1							shrub			1		1
postville	Empetrum.nigrum	all	Ericaceae	vascular	1									shrub			1
postville	Empetrum.nigrum	all	Ericaceae	vascular	1		1							shrub			1		1
postville	Empetrum.nigrum	all	Ericaceae	vascular	1		1							shrub			1		1
rigolet	Empetrum.nigrum	all	Ericaceae	vascular	1		1	1					1	shrub			1		1
rigolet	Empetrum.nigrum	all	Ericaceae	vascular	1		1						1	shrub					1
rigolet	Empetrum.nigrum	all	Ericaceae	vascular	1									shrub			1
rigolet	Empetrum.nigrum	all	Ericaceae	vascular	1									shrub			1
rigolet	Empetrum.nigrum	all	Ericaceae	vascular	1									shrub			1
rigolet	Empetrum.nigrum	all	Ericaceae	vascular	1									shrub			1
hopedale	Eriophorum.spp	all	Cyperaceae	vascular									1	herb			1
postville	Eriophorum.spp	all	Cyperaceae	vascular								1		herb			1
postville	Eriophorum.spp	all	Cyperaceae	vascular								1		herb			1
rigolet	Eriophorum.spp	all	Cyperaceae	vascular		1	1	1						herb			1
postville	Gaultheria.hispidula	pv.rgl	Ericaceae	vascular		1								herb	1
postville	Gaultheria.hispidula	pv.rgl	Ericaceae	vascular	1								1	herb			1
postville	Gaultheria.hispidula	pv.rgl	Ericaceae	vascular	1									herb			1
rigolet	Gaultheria.hispidula	pv.rgl	Ericaceae	vascular	1	1	1							herb	1				1
rigolet	Gaultheria.hispidula	pv.rgl	Ericaceae	vascular	1	1								herb			1		1
rigolet	Gaultheria.hispidula	pv.rgl	Ericaceae	vascular	1									herb			1
rigolet	Gaultheria.hispidula	pv.rgl	Ericaceae	vascular		1								herb	1
rigolet	Gaultheria.hispidula	pv.rgl	Ericaceae	vascular	1									herb			1
hopedale	Gypsophila.elegans	hd	Caryophyllaceae	vascular								1		herb				1
hopedale	Inonotus.obliquus	hd	Hymenochaetaceae	fungus		1								fungus					1
hopedale	Iris.setosa	pv.hd	Iridaceae	vascular					1					herb				1
hopedale	Iris.setosa	pv.hd	Iridaceae	vascular					1					herb				1
hopedale	Iris.setosa	pv.hd	Iridaceae	vascular					1					herb				1
postville	Iris.setosa	pv.hd	Iridaceae	vascular					1					herb				1
hopedale	Juniperus.communis	hd.rgl	Cupressaceae	vascular		1								shrub	1	1
rigolet	Juniperus.communis	hd.rgl	Cupressaceae	vascular	1	1		1					1	shrub	1	1						1
rigolet	Juniperus.communis	hd.rgl	Cupressaceae	vascular		1								shrub	1	1
hopedale	Laminariales	all		algae	1				1					algae					1
hopedale	Laminariales	all		algae	1									algae		1
hopedale	Laminariales	all		algae	1									alage					1
hopedale	Laminariales	all		algae	1									algae					1
hopedale	Laminariales	all		algae					1					algae					1
hopedale	Laminariales	all		algae					1					algae					1
hopedale	Laminariales	all		algae	1									algae		1
postville	Laminariales	all		algae							1			algae					1
rigolet	Laminariales	all		algae	1									algae		1
rigolet	Laminariales	all		algae	1									algae					1
hopedale	Larix.laricina	all	Pinaceae	vascular		1	1							tree	1	1							1
hopedale	Larix.laricina	all	Pinaceae	vascular			1		1					tree					1				1
hopedale	Larix.laricina	all	Pinaceae	vascular		1								tree	1	1
hopedale	Larix.laricina	all	Pinaceae	vascular		1								tree	1	1
postville	Larix.laricina	all	Pinaceae	vascular		1	1							tree	1								1
postville	Larix.laricina	all	Pinaceae	vascular			1					1		tree	1	1							1
postville	Larix.laricina	all	Pinaceae	vascular			1							tree									1
postville	Larix.laricina	all	Pinaceae	vascular			1	1				1		tree	1	1							1
rigolet	Larix.laricina	all	Pinaceae	vascular	1						1			tree	1	1	1
rigolet	Larix.laricina	all	Pinaceae	vascular	1	1							1	tree	1	1	1					1
rigolet	Larix.laricina	all	Pinaceae	vascular		1								tree	1	1
rigolet	Larix.laricina	all	Pinaceae	vascular				1						tree									1
rigolet	Larix.laricina	all	Pinaceae	vascular		1								tree								1
rigolet	Larix.laricina	all	Pinaceae	vascular		1		1						tree	1	1							1
rigolet	Larix.laricina	all	Pinaceae	vascular		1								tree		1						1
hopedale	Lathyrus.japonicus	all	Fabaceae	vascular	1									herb			1
postville	Lathyrus.japonicus	all	Fabaceae	vascular	1						1			herb			1
rigolet	Lathyrus.japonicus	all	Fabaceae	vascular	1									herb			1
rigolet	Lathyrus.japonicus	all	Fabaceae	vascular	1									herb			1
hopedale	Leymus.mollis	all	Poaceae	vascular				1						herb	1	1
postville	Leymus.mollis	all	Poaceae	vascular				1						herb	1	1
rigolet	Leymus.mollis	all	Poaceae	vascular				1						herb	1
rigolet	Leymus.mollis	all	Poaceae	vascular	1			1						herb	1	1				1
rigolet	Leymus.mollis	all	Poaceae	vascular				1						herb	1	1
rigolet	Leymus.mollis	all	Poaceae	vascular				1						herb	1	1
rigolet	Leymus.mollis	all	Poaceae	vascular				1						herb	1	1
rigolet	Leymus.mollis	all	Poaceae	vascular				1						herb	1	1
postville	Ligusticum.scoticum	pv.rgl	Apiaceae	vascular	1									herb	1
rigolet	Ligusticum.scoticum	pv.rgl	Apiaceae	vascular	1									herb	1	1
rigolet	Ligusticum.scoticum	pv.rgl	Apiaceae	vascular	1									herb	1	1
rigolet	Ligusticum.scoticum	pv.rgl	Apiaceae	vascular	1									herb	1
postville	Linaria.vulgaris	pv	Plantaginaceae	vascular							1			herb					1
hopedale	Lupinus.polyphyllus	pv.hd	Fabaceae	vascular						1				herb				1
postville	Lupinus.polyphyllus	pv.hd	Fabaceae	vascular					1					herb				1
postville	Lupinus.polyphyllus	pv.hd	Fabaceae	vascular							1			herb					1
postville	Lupinus.polyphyllus	pv.hd	Fabaceae	vascular					1					herb				1
hopedale	Mertensia.maritima	hd.rgl	Boraginaceae	vascular						1				herb				1
rigolet	Mertensia.maritima	hd.rgl	Boraginaceae	vascular	1									herb	1		1
hopedale	Papaver.nudicaule	pv.hd	Papaveraceae	vascular					1					herb				1
hopedale	Papaver.nudicaule	pv.hd	Papaveraceae	vascular					1					herb				1
hopedale	Papaver.nudicaule	pv.hd	Papaveraceae	vascular								1		herb				1
hopedale	Papaver.nudicaule	pv.hd	Papaveraceae	vascular								1		herb				1
hopedale	Papaver.nudicaule	pv.hd	Papaveraceae	vascular					1					herb				1
postville	Papaver.nudicaule	pv.hd	Papaveraceae	vascular					1					herb				1
postville	Papaver.nudicaule	pv.hd	Papaveraceae	vascular					1					herb				1
postville	Papaver.nudicaule	pv.hd	Papaveraceae	vascular								1		herb				1
postville	Papaver.nudicaule	pv.hd	Papaveraceae	vascular					1			1		herb				1
hopedale	Phaeophyceae	all		algae	1				1					algae					1
hopedale	Phaeophyceae	all		algae						1				algae					1
hopedale	Phaeophyceae	all		algae					1					algae					1
hopedale	Phaeophyceae	all		algae					1					algae					1
hopedale	Phaeophyceae	all		algae					1					algae					1
hopedale	Phaeophyceae	all		algae					1					algae					1
hopedale	Phaeophyceae	all		algae	1									algae					1
postville	Phaeophyceae	all		algae	1				1	1				alage					1
postville	Phaeophyceae	all		algae					1					algae					1
rigolet	Phaeophyceae	all		algae	1									algae					1
hopedale	Picea.spp	all	Pinaceae	vascular		1				1				tree	1	1					1
hopedale	Picea.spp	all	Pinaceae	vascular		1								tree	1	1
hopedale	Picea.spp	all	Pinaceae	vascular			1							tree									1
hopedale	Picea.spp	all	Pinaceae	vascular				1						tree									1
hopedale	Picea.spp	all	Pinaceae	vascular		1	1							tree							1		1
hopedale	Picea.spp	all	Pinaceae	vascular		1		1						tree	1	1					1
hopedale	Picea.spp	all	Pinaceae	vascular						1		1		tree	1	1					1
hopedale	Picea.spp	all	Pinaceae	vascular	1	1								tree	1	1					1
postville	Picea.spp	all	Pinaceae	vascular		1	1						1	tree	1	1					1		1
postville	Picea.spp	all	Pinaceae	vascular			1							tree									1
postville	Picea.spp	all	Pinaceae	vascular	1		1							tree	1	1					1		1
postville	Picea.spp	all	Pinaceae	vascular		1								tree	1	1
postville	Picea.spp	all	Pinaceae	vascular		1	1	1				1		tree	1	1					1		1
rigolet	Picea.spp	all	Pinaceae	vascular	1									tree	1	1
rigolet	Picea.spp	all	Pinaceae	vascular	1	1		1						tree	1	1	1				1		1
rigolet	Picea.spp	all	Pinaceae	vascular		1		1						tree	1	1							1
rigolet	Picea.spp	all	Pinaceae	vascular		1								tree		1						1
hopedale	Picea.glauca	hd	Pinaceae	vascular			1							tree									1
hopedale	Picea.mariana	hd.rgl	Pinaceae	vascular			1							tree									1
hopedale	Picea.mariana	hd.rgl	Pinaceae	vascular			1							tree									1
rigolet	Picea.mariana	hd.rgl	Pinaceae	vascular	1	1								tree	1	1
rigolet	Picea.mariana	hd.rgl	Pinaceae	vascular		1	1	1						tree	1	1							1
hopedale	Pinaceae	pv.hd	Pinaceae	vascular				1						tree	1	1
hopedale	Pinaceae	pv.hd	Pinaceae	vascular				1						tree	1	1
postville	Pinaceae	pv.hd	Pinaceae	vascular				1						tree	1	1	1
postville	Pinaceae	pv.hd	Pinaceae	vascular								1		tree	1	1
postville	Pinaceae	pv.hd	Pinaceae	vascular		1								tree							1
postville	Platanthera.dilatata	pv	Orchidaceae	vascular								1		herb				1
hopedale	Populus.balsamifera	all	Salicaceae	vascular							1			tree					1
hopedale	Populus.balsamifera	all	Salicaceae	vascular					1					tree					1
postville	Populus.balsamifera	all	Salicaceae	vascular			1		1					tree					1				1
rigolet	Populus.balsamifera	all	Salicaceae	vascular			1	1						tree									1
rigolet	Populus.balsamifera	all	Salicaceae	vascular							1			tree					1
postville	Ranunculus.spp	pv	Ranunculaceae	vascular							1	1		herb				1	1
postville	Ranunculus.spp	pv	Ranunculaceae	vascular								1		herb				1
postville	Ranunculus.spp	pv	Ranunculaceae	vascular							1			herb					1
hopedale	Rheum.compactum	all	Polygonaceae	vascular	1				1					herb		1
hopedale	Rheum.compactum	all	Polygonaceae	vascular	1				1					herb		1
hopedale	Rheum.compactum	all	Polygonaceae	vascular	1				1					herb		1
hopedale	Rheum.compactum	all	Polygonaceae	vascular	1				1					herb		1
hopedale	Rheum.compactum	all	Polygonaceae	vascular	1				1					herb		1
hopedale	Rheum.compactum	all	Polygonaceae	vascular	1				1					herb		1
hopedale	Rheum.compactum	all	Polygonaceae	vascular	1				1					herb		1
hopedale	Rheum.compactum	all	Polygonaceae	vascular	1				1					herb		1
hopedale	Rheum.compactum	all	Polygonaceae	vascular	1				1					herb		1
postville	Rheum.compactum	all	Polygonaceae	vascular	1									herb		1
postville	Rheum.compactum	all	Polygonaceae	vascular	1				1					herb		1
postville	Rheum.compactum	all	Polygonaceae	vascular	1				1					herb		1
postville	Rheum.compactum	all	Polygonaceae	vascular	1									herb		1
postville	Rheum.compactum	all	Polygonaceae	vascular	1				1					herb		1
rigolet	Rheum.compactum	all	Polygonaceae	vascular	1				1					herb		1
rigolet	Rheum.compactum	all	Polygonaceae	vascular	1				1					herb		1
rigolet	Rheum.compactum	all	Polygonaceae	vascular	1				1					herb		1
rigolet	Rheum.compactum	all	Polygonaceae	vascular	1				1					herb		1
hopedale	Rhododendron.groenlandicum	all	Ericaceae	vascular		1								shrub	1
hopedale	Rhododendron.groenlandicum	all	Ericaceae	vascular	1									shrub	1
hopedale	Rhododendron.groenlandicum	all	Ericaceae	vascular		1								shrub	1
hopedale	Rhododendron.groenlandicum	all	Ericaceae	vascular		1								shrub	1
hopedale	Rhododendron.groenlandicum	all	Ericaceae	vascular	1	1					1			shrub	1
hopedale	Rhododendron.groenlandicum	all	Ericaceae	vascular		1								shrub		1
hopedale	Rhododendron.groenlandicum	all	Ericaceae	vascular		1								shrub	1
hopedale	Rhododendron.groenlandicum	all	Ericaceae	vascular		1								shrub	1
hopedale	Rhododendron.groenlandicum	all	Ericaceae	vascular		1								shrub	1
hopedale	Rhododendron.groenlandicum	all	Ericaceae	vascular		1								shrub	1
hopedale	Rhododendron.groenlandicum	all	Ericaceae	vascular		1								shrub	1
hopedale	Rhododendron.groenlandicum	all	Ericaceae	vascular		1								shrub	1
postville	Rhododendron.groenlandicum	all	Ericaceae	vascular	1		1				1			shrub	1				1
postville	Rhododendron.groenlandicum	all	Ericaceae	vascular				1						shrub	1
postville	Rhododendron.groenlandicum	all	Ericaceae	vascular		1								shrub	1
rigolet	Rhododendron.groenlandicum	all	Ericaceae	vascular		1								shrub	1
rigolet	Rhododendron.groenlandicum	all	Ericaceae	vascular	1	1								shrub	1
rigolet	Rhododendron.groenlandicum	all	Ericaceae	vascular		1								shrub	1
rigolet	Rhododendron.groenlandicum	all	Ericaceae	vascular	1									shrub	1
rigolet	Rhododendron.groenlandicum	all	Ericaceae	vascular		1								shrub	1
hopedale	Rhodiola.rosea	all	Crassulaceae	vascular	1									herb	1	1
hopedale	Rhodiola.rosea	all	Crassulaceae	vascular	1									herb	1	1
hopedale	Rhodiola.rosea	all	Crassulaceae	vascular	1									herb	1	1
hopedale	Rhodiola.rosea	all	Crassulaceae	vascular	1									herb	1	1				1
hopedale	Rhodiola.rosea	all	Crassulaceae	vascular	1									herb	1	1
hopedale	Rhodiola.rosea	all	Crassulaceae	vascular	1									herb	1	1
hopedale	Rhodiola.rosea	all	Crassulaceae	vascular	1					1				herb	1	1
hopedale	Rhodiola.rosea	all	Crassulaceae	vascular	1									herb	1	1
postville	Rhodiola.rosea	all	Crassulaceae	vascular	1									herb	1	1
postville	Rhodiola.rosea	all	Crassulaceae	vascular								1		herb					1
rigolet	Rhodiola.rosea	all	Crassulaceae	vascular	1									herb	1	1				1
rigolet	Rhodiola.rosea	all	Crassulaceae	vascular	1	1				1			1	herb	1	1		1	1
rigolet	Rhodiola.rosea	all	Crassulaceae	vascular	1									herb	1	1
rigolet	Rhodiola.rosea	all	Crassulaceae	vascular	1									herb	1
rigolet	Rhodiola.rosea	all	Crassulaceae	vascular	1				1					herb	1				1
rigolet	Rhodiola.rosea	all	Crassulaceae	vascular		1								herb					1
hopedale	Ribes.glandulosum	all	Grossulariaceae	vascular	1									shrub			1
postville	Ribes.glandulosum	all	Grossulariaceae	vascular	1									shrub			1
postville	Ribes.glandulosum	all	Grossulariaceae	vascular	1									shrub			1
postville	Ribes.glandulosum	all	Grossulariaceae	vascular	1									shrub			1
postville	Ribes.glandulosum	all	Grossulariaceae	vascular	1									shrub			1
postville	Ribes.glandulosum	all	Grossulariaceae	vascular	1									shrub			1
postville	Ribes.glandulosum	all	Grossulariaceae	vascular	1									shrub			1
rigolet	Ribes.glandulosum	all	Grossulariaceae	vascular	1									shrub			1
rigolet	Ribes.glandulosum	all	Grossulariaceae	vascular	1									shrub			1
rigolet	Ribes.glandulosum	all	Grossulariaceae	vascular	1									shrub			1
hopedale	Rotten.wood.fc	all		fungus	1		1							fungus					1
postville	Rotten.wood.fc	all		fungus	1		1							fungus					1
postville	Rotten.wood.fc	all		fungus	1		1							fungus					1
postville	Rotten.wood.fc	all		fungus	1		1							fungus					1
postville	Rotten.wood.fc	all		fungus	1		1							fungus					1
postville	Rotten.wood.fc	all		fungus	1		1							fungus					1
postville	Rotten.wood.fc	all		fungus	1		1							fungus					1
postville	Rotten.wood.fc	all		fungus	1		1							fungus					1
rigolet	Rotten.wood.fc	all		fungus		1								fungus					1
hopedale	Rubus.arcticus	all	Rosaceae	vascular	1									herb			1
postville	Rubus.arcticus	all	Rosaceae	vascular	1									herb			1
rigolet	Rubus.arcticus	all	Rosaceae	vascular	1									herb			1
rigolet	Rubus.arcticus	all	Rosaceae	vascular	1									herb			1
rigolet	Rubus.arcticus	all	Rosaceae	vascular	1									herb			1
hopedale	Rubus.chamaemorus	all	Rosaceae	vascular	1									herb			1
hopedale	Rubus.chamaemorus	all	Rosaceae	vascular	1									herb			1
hopedale	Rubus.chamaemorus	all	Rosaceae	vascular	1									herb			1
hopedale	Rubus.chamaemorus	all	Rosaceae	vascular	1									herb			1
hopedale	Rubus.chamaemorus	all	Rosaceae	vascular	1									herb			1
hopedale	Rubus.chamaemorus	all	Rosaceae	vascular	1									herb			1
hopedale	Rubus.chamaemorus	all	Rosaceae	vascular	1									herb			1
hopedale	Rubus.chamaemorus	all	Rosaceae	vascular	1									herb			1
hopedale	Rubus.chamaemorus	all	Rosaceae	vascular	1									herb			1
hopedale	Rubus.chamaemorus	all	Rosaceae	vascular	1									herb			1
hopedale	Rubus.chamaemorus	all	Rosaceae	vascular	1									herb			1
hopedale	Rubus.chamaemorus	all	Rosaceae	vascular	1									herb			1
hopedale	Rubus.chamaemorus	all	Rosaceae	vascular	1									herb			1
hopedale	Rubus.chamaemorus	all	Rosaceae	vascular	1									herb			1
hopedale	Rubus.chamaemorus	all	Rosaceae	vascular	1									herb			1
postville	Rubus.chamaemorus	all	Rosaceae	vascular	1									herb			1
postville	Rubus.chamaemorus	all	Rosaceae	vascular	1									herb			1
postville	Rubus.chamaemorus	all	Rosaceae	vascular	1									herb			1
postville	Rubus.chamaemorus	all	Rosaceae	vascular	1									herb			1
postville	Rubus.chamaemorus	all	Rosaceae	vascular	1									herb			1
postville	Rubus.chamaemorus	all	Rosaceae	vascular	1									herb			1
postville	Rubus.chamaemorus	all	Rosaceae	vascular	1									herb			1
postville	Rubus.chamaemorus	all	Rosaceae	vascular	1									herb			1
rigolet	Rubus.chamaemorus	all	Rosaceae	vascular	1									herb			1
rigolet	Rubus.chamaemorus	all	Rosaceae	vascular	1									herb			1
rigolet	Rubus.chamaemorus	all	Rosaceae	vascular	1									herb			1
rigolet	Rubus.chamaemorus	all	Rosaceae	vascular	1									herb			1
rigolet	Rubus.chamaemorus	all	Rosaceae	vascular	1									herb			1
rigolet	Rubus.chamaemorus	all	Rosaceae	vascular	1									herb			1
hopedale	Rubus.idaeus	all	Rosaceae	vascular	1									shrub			1
hopedale	Rubus.idaeus	all	Rosaceae	vascular	1									herb			1
postville	Rubus.idaeus	all	Rosaceae	vascular	1									shrub			1
postville	Rubus.idaeus	all	Rosaceae	vascular	1									shrub			1
postville	Rubus.idaeus	all	Rosaceae	vascular	1									shrub			1
postville	Rubus.idaeus	all	Rosaceae	vascular	1									shrub			1
postville	Rubus.idaeus	all	Rosaceae	vascular	1									shrub			1
postville	Rubus.idaeus	all	Rosaceae	vascular	1									shrub			1
rigolet	Rubus.idaeus	all	Rosaceae	vascular	1									shrub			1
rigolet	Rubus.idaeus	all	Rosaceae	vascular	1									shrub			1
rigolet	Rubus.idaeus	all	Rosaceae	vascular	1									shrub			1
postville	Rumex.acetosella	pv	Polygonaceae	vascular	1									herb	1
postville	Rumex.spp	pv	Polygonaceae	vascular							1			herb					1
postville	Rumex.spp	pv	Polygonaceae	vascular							1			herb					1
hopedale	Salix.spp	all	Salicaceae	vascular							1			shrub					1
hopedale	Salix.spp	all	Salicaceae	vascular	1									shrub	1
hopedale	Salix.spp	all	Salicaceae	vascular							1			shrub					1
hopedale	Salix.spp	all	Salicaceae	vascular	1								1	shrub	1				1
hopedale	Salix.spp	all	Salicaceae	vascular							1			shrub					1
hopedale	Salix.spp	all	Salicaceae	vascular							1			shrub					1
hopedale	Salix.spp	all	Salicaceae	vascular							1			shrub					1
hopedale	Salix.spp	all	Salicaceae	vascular							1			shrub					1
hopedale	Salix.spp	all	Salicaceae	vascular	1									shrub	1
postville	Salix.spp	all	Salicaceae	vascular				1				1		shrub		1		1
postville	Salix.spp	all	Salicaceae	vascular							1	1		shrub					1
postville	Salix.spp	all	Salicaceae	vascular							1	1		shrub		1			1
postville	Salix.spp	all	Salicaceae	vascular							1	1		shrub				1	1
rigolet	Salix.spp	all	Salicaceae	vascular	1									shrub								1
rigolet	Salix.spp	all	Salicaceae	vascular									1	shrub	1	1
rigolet	Salix.spp	all	Salicaceae	vascular							1		1	shrub					1
rigolet	Salix.spp	all	Salicaceae	vascular				1						shrub		1
rigolet	Salix.spp	all	Salicaceae	vascular		1		1						shrub		1						1
hopedale	Seaweed.fc	all		algae					1					algae					1
hopedale	Seaweed.fc	all		algae					1					algae					1
hopedale	Seaweed.fc	all		algae					1					algae					1
postville	Seaweed.fc	all		algae					1					algae					1
postville	Seaweed.fc	all		algae					1					algae					1
postville	Seaweed.fc	all		algae					1					algae					1
rigolet	Seaweed.fc	all		algae					1					algae					1
rigolet	Seaweed.fc	all		algae					1					algae					1
hopedale	Sorbus.decora	all	Rosaceae	vascular					1				1	tree			1		1
hopedale	Sorbus.decora	all	Rosaceae	vascular					1					tree					1
hopedale	Sorbus.decora	all	Rosaceae	vascular					1					tree					1
hopedale	Sorbus.decora	all	Rosaceae	vascular					1					tree					1
postville	Sorbus.decora	all	Rosaceae	vascular								1		tree					1
postville	Sorbus.decora	all	Rosaceae	vascular					1					tree					1
postville	Sorbus.decora	all	Rosaceae	vascular								1		tree			1
rigolet	Sorbus.decora	all	Rosaceae	vascular	1									tree			1
rigolet	Sorbus.decora	all	Rosaceae	vascular	1				1					tree			1
rigolet	Sorbus.decora	all	Rosaceae	vascular	1									tree			1
rigolet	Sorbus.decora	all	Rosaceae	vascular	1	1								tree	1	1	1
rigolet	Sorbus.decora	all	Rosaceae	vascular		1								tree	1	1
hopedale	Taraxacum.spp	all	Asteraceae	vascular	1						1			herb	1				1
hopedale	Taraxacum.spp	all	Asteraceae	vascular	1							1		herb	1			1
hopedale	Taraxacum.spp	all	Asteraceae	vascular							1			herb					1
postville	Taraxacum.spp	all	Asteraceae	vascular	1									herb	1
postville	Taraxacum.spp	all	Asteraceae	vascular								1		herb				1
postville	Taraxacum.spp	all	Asteraceae	vascular								1		herb				1
rigolet	Taraxacum.spp	all	Asteraceae	vascular	1									herb	1
hopedale	Tree.fc	hd		vascular					1					tree					1
hopedale	Tree.fc	hd		vascular					1					tree					1
hopedale	Tree.fc	hd		vascular					1					tree					1
hopedale	Tree.fc	hd		vascular					1					tree					1
hopedale	Trifolium.pratense	hd	Fabaceae	vascular							1			herb					1
hopedale	Umbilicaria.spp	hd	Umbilicariaceae	lichen		1								lichen					1
hopedale	Vaccinium.spp	all	Ericaceae	vascular	1									shrub			1
hopedale	Vaccinium.spp	all	Ericaceae	vascular	1									shrub			1
hopedale	Vaccinium.spp	all	Ericaceae	vascular	1									shrub			1
hopedale	Vaccinium.spp	all	Ericaceae	vascular	1									shrub			1
hopedale	Vaccinium.spp	all	Ericaceae	vascular	1									shrub			1
hopedale	Vaccinium.spp	all	Ericaceae	vascular	1									shrub			1
hopedale	Vaccinium.spp	all	Ericaceae	vascular	1									shrub			1
hopedale	Vaccinium.spp	all	Ericaceae	vascular	1									shrub			1
hopedale	Vaccinium.spp	all	Ericaceae	vascular	1									shrub			1
hopedale	Vaccinium.spp	all	Ericaceae	vascular	1									shrub			1
hopedale	Vaccinium.spp	all	Ericaceae	vascular	1									shrub			1
hopedale	Vaccinium.spp	all	Ericaceae	vascular	1									shrub			1
hopedale	Vaccinium.spp	all	Ericaceae	vascular	1									shrub			1
hopedale	Vaccinium.spp	all	Ericaceae	vascular	1									shrub			1
postville	Vaccinium.spp	all	Ericaceae	vascular	1									shrub			1
postville	Vaccinium.spp	all	Ericaceae	vascular	1									shrub			1
postville	Vaccinium.spp	all	Ericaceae	vascular	1									shrub			1
postville	Vaccinium.spp	all	Ericaceae	vascular	1									shrub			1
postville	Vaccinium.spp	all	Ericaceae	vascular	1									shrub			1
postville	Vaccinium.spp	all	Ericaceae	vascular	1									shrub			1
postville	Vaccinium.spp	all	Ericaceae	vascular	1									shrub			1
postville	Vaccinium.spp	all	Ericaceae	vascular	1									shrub			1
rigolet	Vaccinium.spp	all	Ericaceae	vascular	1									shrub			1
rigolet	Vaccinium.spp	all	Ericaceae	vascular	1									shrub			1
rigolet	Vaccinium.spp	all	Ericaceae	vascular	1									shrub	1		1
rigolet	Vaccinium.spp	all	Ericaceae	vascular	1									shrub			1
rigolet	Vaccinium.spp	all	Ericaceae	vascular	1									shrub			1
rigolet	Vaccinium.spp	all	Ericaceae	vascular	1									shrub			1
rigolet	Vaccinium.spp	all	Ericaceae	vascular	1									shrub			1
rigolet	Vaccinium.spp	all	Ericaceae	vascular	1									shrub			1
postville	Vaccinium.oxycoccos	pv.rgl	Ericaceae	vascular	1									shrub			1
postville	Vaccinium.oxycoccos	pv.rgl	Ericaceae	vascular	1									shrub			1
postville	Vaccinium.oxycoccos	pv.rgl	Ericaceae	vascular	1									shrub			1
rigolet	Vaccinium.oxycoccos	pv.rgl	Ericaceae	vascular	1									shrub			1
rigolet	Vaccinium.oxycoccos	pv.rgl	Ericaceae	vascular	1									shrub			1
rigolet	Vaccinium.oxycoccos	pv.rgl	Ericaceae	vascular	1									shrub			1
hopedale	Vaccinium.vitis.idaea	all	Ericaceae	vascular	1									shrub			1
hopedale	Vaccinium.vitis.idaea	all	Ericaceae	vascular	1									shrub			1
hopedale	Vaccinium.vitis.idaea	all	Ericaceae	vascular	1	1								shrub			1
hopedale	Vaccinium.vitis.idaea	all	Ericaceae	vascular	1		1							shrub			1		1
hopedale	Vaccinium.vitis.idaea	all	Ericaceae	vascular	1									shrub			1
hopedale	Vaccinium.vitis.idaea	all	Ericaceae	vascular	1									shrub			1
hopedale	Vaccinium.vitis.idaea	all	Ericaceae	vascular	1									shrub			1
hopedale	Vaccinium.vitis.idaea	all	Ericaceae	vascular	1									shrub			1
hopedale	Vaccinium.vitis.idaea	all	Ericaceae	vascular	1									shrub			1
hopedale	Vaccinium.vitis.idaea	all	Ericaceae	vascular	1									shrub			1
hopedale	Vaccinium.vitis.idaea	all	Ericaceae	vascular	1									shrub			1
hopedale	Vaccinium.vitis.idaea	all	Ericaceae	vascular	1									shub			1
hopedale	Vaccinium.vitis.idaea	all	Ericaceae	vascular	1									shurb			1
hopedale	Vaccinium.vitis.idaea	all	Ericaceae	vascular	1									shrub			1
hopedale	Vaccinium.vitis.idaea	all	Ericaceae	vascular	1									shrub			1
postville	Vaccinium.vitis.idaea	all	Ericaceae	vascular	1			1						shrub			1
postville	Vaccinium.vitis.idaea	all	Ericaceae	vascular	1									shrub			1
postville	Vaccinium.vitis.idaea	all	Ericaceae	vascular	1								1	shrub			1
postville	Vaccinium.vitis.idaea	all	Ericaceae	vascular	1									shrub			1
postville	Vaccinium.vitis.idaea	all	Ericaceae	vascular	1									shrub			1
postville	Vaccinium.vitis.idaea	all	Ericaceae	vascular	1									shrub			1
postville	Vaccinium.vitis.idaea	all	Ericaceae	vascular	1									shrub			1
postville	Vaccinium.vitis.idaea	all	Ericaceae	vascular	1									shrub			1
rigolet	Vaccinium.vitis.idaea	all	Ericaceae	vascular	1			1						shrub			1
rigolet	Vaccinium.vitis.idaea	all	Ericaceae	vascular	1									shrub			1
rigolet	Vaccinium.vitis.idaea	all	Ericaceae	vascular	1									shrub			1
rigolet	Vaccinium.vitis.idaea	all	Ericaceae	vascular	1									shrub			1
rigolet	Vaccinium.vitis.idaea	all	Ericaceae	vascular	1	1								shrub			1
hopedale	Viburnum.edule	all	Adoxaceae	vascular	1									shrub			1
hopedale	Viburnum.edule	all	Adoxaceae	vascular	1									shrub			1
postville	Viburnum.edule	all	Adoxaceae	vascular	1									shrub			1
postville	Viburnum.edule	all	Adoxaceae	vascular	1									shrub			1
postville	Viburnum.edule	all	Adoxaceae	vascular	1									shrub			1
postville	Viburnum.edule	all	Adoxaceae	vascular	1									shrub			1
rigolet	Viburnum.edule	all	Adoxaceae	vascular	1									shrub			1
rigolet	Viburnum.edule	all	Adoxaceae	vascular	1									shrub			1
rigolet	Viburnum.edule	all	Adoxaceae	vascular	1									shrub			1
rigolet	Viburnum.edule	all	Adoxaceae	vascular	1									shrub			1
hopedale	Wood.fc	all		vascular			1							tree									1
hopedale	Wood.fc	all		vascular			1							tree									1
hopedale	Wood.fc	all		vascular	1		1							tree									1
hopedale	Wood.fc	all		vascular			1							tree									1
hopedale	Wood.fc	all		vascular	1		1							tree									1
hopedale	Wood.fc	all		vascular						1				tree									1
postville	Wood.fc	all		vascular	1		1	1						tree									1
postville	Wood.fc	all		vascular	1		1							tree									1
postville	Wood.fc	all		vascular	1		1							tree									1
postville	Wood.fc	all		vascular	1		1							tree									1
postville	Wood.fc	all		vascular	1		1							tree									1
postville	Wood.fc	all		vascular	1		1							tree									1
postville	Wood.fc	all		vascular	1		1							tree									1
rigolet	Wood.fc	all		vascular				1						tree									1
